# Supplementary material for: Long noncoding RNA GK‐IT1 promotes esophageal squamous cell carcinoma by regulating MAPK1 phosphorylation
Source: Cancer Med. 2022 May 24;11(23):4555–74. doi: 10.1002/cam4.4795 (PMC9741976; doi:10.1002/cam4.4795)
Supplement: Supplementary file 1 — AppendixS 1 [file CAM4-11-4555-s001.zip]

Archive with 8 entries (8 files):
- CAM4_4795_Additional file 2.docx
- CAM4_4795_Additional file 3.xlsx
- CAM4_4795_Additional file 4.xlsx
- CAM4_4795_Additional file 5.xlsx
- CAM4_4795_FigureS1.TIF
- CAM4_4795_FigureS2.TIF
- CAM4_4795_FigureS3.TIF
- CAM4_4795_FigureS4.tif
