# Supplementary material for: Long noncoding RNA GK‐IT1 promotes esophageal squamous cell carcinoma by regulating MAPK1 phosphorylation
Source: Cancer Med. 2022 May 24;11(23):4555–74. doi: 10.1002/cam4.4795 (PMC9741976; doi:10.1002/cam4.4795)
Supplement: Supplementary file 1 — AppendixS 1 [file CAM4-11-4555-s001.zip › CAM4_4795_Additional file 4.xlsx]

## Sheet: Sheet1
Sample number	age	gender	T staging	N staging	M staging	TNM staging	pathological grading	histological type	relative expression of GK-IT1
W-30	61	male	T3	N3	M0	IVA	G2	esophageal squamous cell carcinoma	9.9071
NEW-23	69	male	T3	N1	M0	IIA	G3	esophageal squamous cell carcinoma	9.79172
W-64	60	male	T3	N1	M0	IIIB	G3	esophageal squamous cell carcinoma	9.60058
W-34	63	male	T3	N2	M0	IIIB	G2	esophageal squamous cell carcinoma	8.81433
W-62	61	male	T3	N2	M0	IIA	G2	esophageal squamous cell carcinoma	8.67724
W-40	55	male	T3	N1	M0	IIB	G2	esophageal squamous cell carcinoma	8.53431
W-10	50	female	T4	N1	M0	IIIB	G2	esophageal squamous cell carcinoma	8.48526
NEW-20	57	female	T3	N0	M0	IIA	G3	esophageal squamous cell carcinoma	8.29843
W-56	67	male	T3	N2	M0	IIIB	G3	esophageal squamous cell carcinoma	8.21884
W-57	68	male	T3	N1	M0	IIB	G2	esophageal squamous cell carcinoma	8.19224
W-60	69	male	T3	N1	M0	IIB	G1	esophageal squamous cell carcinoma	7.31945
W-51	71	male	T3	N1	M0	IIIB	G2	esophageal squamous cell carcinoma	5.84334
W-26	71	female	T4A	N1	M0	IIIB	G3	esophageal squamous cell carcinoma	5.62705
W-03	69	male	T4	N1	M0	IVA	G1	esophageal squamous cell carcinoma	5.53925
NEW-3	75	male	T3	N2	M0	IIIB	G3	esophageal squamous cell carcinoma	5.27789
W-50	55	male	T4	N0	M0	IIIB	G2	esophageal squamous cell carcinoma	5.21432
W-54	55	male	T2	N1	M0	IIIA	G1	esophageal squamous cell carcinoma	5.15709
W-53	63	male	T3	N0	M0	IIB	G2	esophageal squamous cell carcinoma	4.97211
NEW-25	67	female	T3	N3	M0	IVA	G3	esophageal squamous cell carcinoma	4.65424
W-27	69	male	T4A	N2	M0	IIIB	G2	esophageal squamous cell carcinoma	3.7494
W-61	74	female	T4b	N3	M0	IVA	G2	esophageal squamous cell carcinoma	3.72565
W-63	63	male	T3	N0	M0	IIB	G3	esophageal squamous cell carcinoma	3.32565
W-15	70	male	T3	N0	M0	IIB	G2	esophageal squamous cell carcinoma	3.28681
W-05	64	female	T3	N1	M0	IIIB	G1	esophageal squamous cell carcinoma	3.21219
NEW-21	72	female	T3	N0	M0	IIB	G2	esophageal squamous cell carcinoma	3.11057
W-35	66	male	T3	N0	M0	IIB	G3	esophageal squamous cell carcinoma	2.88931
W-36	72	male	T3	N0	M0	IIB	G3	esophageal squamous cell carcinoma	2.76306
W-49	72	male	T3	N0	M0	IIB	G2	esophageal squamous cell carcinoma	2.60508
W-48	66	male	T3	N2	M0	IIIB	G2	esophageal squamous cell carcinoma	2.57082
NEW-22	78	male	T2a	N0	M0	IB	G2	esophageal squamous cell carcinoma	2.53648
W-28	64	male	T2	N2	M0	IIIB	G2	esophageal squamous cell carcinoma	2.49166
NEW-35	66	female	T3	N1	M0	IIIB	G3	esophageal squamous cell carcinoma	2.40077
W-07	63	male	T2	N0	M0	IB	G1	esophageal squamous cell carcinoma	2.36445
NEW-8	73	male	T2	N2	M0	IIIB	G2	esophageal squamous cell carcinoma	2.13775
W-01	63	male	T3	N1	M0	IIIB	G2	esophageal squamous cell carcinoma	1.67468
W-45	63	male	T1b	N0	M0	IB	G3	esophageal squamous cell carcinoma	1.66833
w-12	81	male	T3	N0	M0	IIB	G2	esophageal squamous cell carcinoma	1.66515
W-32	61	male	T3	N0	M0	IIB	G2	esophageal squamous cell carcinoma	1.64348
W-14	67	male	T4A	N1	M0	IIIB	G1	esophageal squamous cell carcinoma	1.55559
NEW-7	52	female	T3	N1	M0	IIIB	G2	esophageal squamous cell carcinoma	1.47169
W-17	65	male	T4A	N2	M0	IVA		esophageal squamous cell carcinoma	1.46257
NEW-4	56	male	T3	N0	M0	IIB	G2	esophageal squamous cell carcinoma	1.45859
W-41	45	male	T3	N1	M0	IIIB	G2	esophageal squamous cell carcinoma	1.45859
NEW-2	69	male	T2	N1	M0	IIIA	G2	esophageal squamous cell carcinoma	1.24172
W-46	71	female	T2	N1	M0	IIIA	G3	esophageal squamous cell carcinoma	1.16208
W-16	54	female	T1	N0	M0	IB	G2	esophageal squamous cell carcinoma	1.11935
W-58	63	male	T2	N1	M0	IIIA	G2	esophageal squamous cell carcinoma	1.08562
W-13	64	male	T1A	N0	M0	IB	G2	esophageal squamous cell carcinoma	1.05709
W-29	55	male	T3	N0	M0	IIA	G1	esophageal squamous cell carcinoma	0.987802
NEW-18	66	male	T1B	N0	M0	IB	G2	esophageal squamous cell carcinoma	0.967554
W-19	54	male	T4A	N1	M0	IIIB	G2	esophageal squamous cell carcinoma	0.938222
NEW-33	75	male	T1b	N0	M0	IB	GX	esophageal squamous cell carcinoma	0.892144
W-21	64	male	T3	N2	M0	IIIB	G2	esophageal squamous cell carcinoma	0.891976
W-44	79	male	T1b	N0	M0	IB	G3	esophageal squamous cell carcinoma	0.885416
W-55	70	male	T3	N0	M0	IIB	G2	esophageal squamous cell carcinoma	0.859297
W-23	48	female	T3	N1	M0	IIIB	G2	esophageal squamous cell carcinoma	0.830083
W-59	65	female	T3	N1	M0	IIIB	G2	esophageal squamous cell carcinoma	0.803416
W-33	71	male	T2	N0	M0	IIB	G2	esophageal squamous cell carcinoma	0.799588
W-25	65	male	T2	N0	M0	IIA	G2	esophageal squamous cell carcinoma	0.799588
NEW-34	69	male	T2	N0	M0	IB	GX	esophageal squamous cell carcinoma	0.798445
W-47	67	male	T2	N0	M0	IB	G1	esophageal squamous cell carcinoma	0.678422
W-02	80	male	T3	N1	M0	IIIB	G2	esophageal squamous cell carcinoma	0.638222
W-31	62	male	T3	N2	M0	IIIB	G2	esophageal squamous cell carcinoma	0.60471
NEW-12		male	T2	N0	M0	IB	G1	esophageal squamous cell carcinoma	0.582345
NEW-24	79	male	T4a	N0	M0	IIIB	G3	esophageal squamous cell carcinoma	0.546638
NEW-5	71	male	T1a	N0	M0	IB	G2	esophageal squamous cell carcinoma	0.489985
W-37	74	male	T1b	N0	M0	IB	G1	esophageal squamous cell carcinoma	0.486958
W-38	60	male	T3	N0	M0	IIA	G1	esophageal squamous cell carcinoma	0.30266
W-42	66	male	T3	N2	M0	IIIB	G2	esophageal squamous cell carcinoma	0.278908
NEW-6	53	male	T3	N2	M0	IIIB	G2	esophageal squamous cell carcinoma	0.244627
