# Supplementary material for: Long noncoding RNA GK‐IT1 promotes esophageal squamous cell carcinoma by regulating MAPK1 phosphorylation
Source: Cancer Med. 2022 May 24;11(23):4555–74. doi: 10.1002/cam4.4795 (PMC9741976; doi:10.1002/cam4.4795)
Supplement: Supplementary file 1 — AppendixS 1 [file CAM4-11-4555-s001.zip › CAM4_4795_Additional file 5.xlsx]

## Sheet: Sheet1
id	GK-IT1	A17_Age	A18_Sex	A19_Height	A1_OS	A20_Weight	A21_BMI	A22_histological_type	A23_Tumor_tissue_site	A2_Event	A3_T	A4_N	A5_M	A6_Stage	A8_New_Event	A8_New_Event_Time	A8_New_Event_Tissue	A8_New_Event_Type	A9_Cancer_Status	additional_studies	age_began_smoking_in_years	alcohol_history_documented	amount_of_alcohol_consumption_per_day	antireflux_treatment_types.antireflux_treatment_type	barretts_esophagus	bcr_patient_barcode	bcr_patient_uuid	city_of_procurement	country_of_birth	country_of_procurement	day_of_form_completion	days_to_birth	days_to_death	days_to_last_followup	drugs.drug.bcr_drug_barcode	drugs.drug.bcr_drug_uuid	drugs.drug.clinical_trail_drug_classification	drugs.drug.day_of_form_completion	drugs.drug.days_to_drug_therapy_end	drugs.drug.days_to_drug_therapy_start	drugs.drug.drug_name	drugs.drug.measure_of_response	drugs.drug.month_of_form_completion	drugs.drug.number_cycles	drugs.drug.prescribed_dose	drugs.drug.prescribed_dose_units	drugs.drug.regimen_indication	drugs.drug.regimen_indication_notes	drugs.drug.regimen_number
TCGA-Z6-AAPN-01	34.4293	57	MALE	165	81	74	27.1809	Esophagus Squamous Cell Carcinoma	Esophagus	Alive	T3	N0	M0	Stage IIA	0	81			TUMOR FREE		Not Available	Not Available	Not Available	Not Available	Unknown	TCGA-Z6-AAPN	2659BB79-95F9-4476-A516-F3800536422D	Saint Petersburg	Russia	Russia	13	-20926	Not Applicable	18
TCGA-Z6-A9VB-01	6.67049	53	MALE	159	40	62	24.5243	Esophagus Squamous Cell Carcinoma	Esophagus	Alive	T3	N1	M0	Stage IIIA	0	40			TUMOR FREE		Not Available	Not Available	Not Available	Not Available	Not Available	TCGA-Z6-A9VB	1C2837D4-BD2C-46F7-9E22-683B82A16350	Saint Petersburg	Russia	Russia	13	-19470	Not Applicable	15
TCGA-Z6-A8JE-01	21.0701	57	MALE	168	64	61	21.6128	Esophagus Squamous Cell Carcinoma	Esophagus	Alive	T3	N1	M0	Stage IIIA	0	64			TUMOR FREE		Not Available	NO	Not Available	Not Available	No	TCGA-Z6-A8JE	1116DDAE-76B0-48D6-869C-BE65D8B09D35	Saint petersburg	Russia	Russia	20	-20855	Not Applicable	0
TCGA-Z6-A8JD-01	18.6322	53	MALE	172	104	69	23.3234	Esophagus Squamous Cell Carcinoma	Esophagus	Alive	T3	N0	M0	Stage IIB	0	104			Unknown		Not Available	NO	Not Available	Not Available	No	TCGA-Z6-A8JD	B997D486-8C71-4926-9DF1-D2AFDAF2785F	Saint petersburg	Russia	Russia	20	-19523	Not Applicable	20
TCGA-XP-A8T8-01	11.9998	49	MALE	Not Available	437	62		Esophagus Squamous Cell Carcinoma	Esophagus	Alive	T1	N1	M0	Stage IIB	0	437			TUMOR FREE		12	YES	7	Not Available	No	TCGA-XP-A8T8	8D3CCAF0-872A-4EE3-B4B7-847180FEC3AB	Not Available	Brazil	Not Available	28	-18048	Not Applicable	437
TCGA-XP-A8T6-01	14.2226	63	FEMALE	Not Available	1254	51		Esophagus Squamous Cell Carcinoma	Esophagus	Alive	T2	N0	M0	Stage IIA	0	1254			TUMOR FREE		41	NO	Not Available	Not Available	No	TCGA-XP-A8T7	59DD907E-C674-46C2-BCE7-63517D5AE7A7	Not Available	Brazil	Brazil	26	-23375	Not Applicable	1254
TCGA-VR-AA7I-01	14.131	54	MALE	Not Available	763	70		Esophagus Squamous Cell Carcinoma	Esophagus	Dead	T2	N1	M0	Stage IIB	0	763			TUMOR FREE		29	YES	10	Not Available	No	TCGA-XP-A8T6	F4CB24E9-E7FD-4245-9C9B-7E0934038446	Not Available	Brazil	Not Available	26	-19886	763	Not Available
TCGA-VR-AA4G-01	8.42685	70	MALE	171	484	56	19.1512	Esophagus Squamous Cell Carcinoma	Esophagus	Dead	T4	N0	M0	Stage III	0	484			WITH TUMOR		11	YES	5	Not Available	No	TCGA-VR-AA7I	A34C2EDA-3E24-4EB8-94CC-A5CCC819D771	Barretos	Brazil	Brazil	20	-25855	484	Not Available
TCGA-VR-A8Q7-01	13.464	58	MALE	166	279	57	20.6852	Esophagus Squamous Cell Carcinoma	Esophagus	Dead	T3	NX	M0	Stage IIIC	1	244	Other, specify	Distant Metastasis	WITH TUMOR		18	YES	5	Not Available	No	TCGA-VR-AA7D	484B7B36-15DC-43A9-801D-580216A8CFCB	Barretos	Brazil	Brazil	10	-21468	279	Not Available
TCGA-VR-A8EZ-01	11.2357	65	FEMALE	159	342	47	18.591	Esophagus Squamous Cell Carcinoma	Esophagus	Alive	T3	NX	M0	Stage IV	1	207	Brain	Distant Metastasis	WITH TUMOR		Not Available	NO	Not Available	Not Available	No	TCGA-VR-AA7B	91F9AD2E-E32E-43BB-AEF8-5845C398606A	Barretos	Brazil	Brazil	20	-23915	Not Applicable	342
TCGA-VR-A8EY-01	12.8155	51	FEMALE	159	549	69	27.2932	Esophagus Squamous Cell Carcinoma	Esophagus	Alive	T2	N2	M0	Stage IIIA	0	549			TUMOR FREE		12	NO	Not Available	Not Available	No	TCGA-VR-AA4G	DF5BD25C-D70B-4126-89CB-6C838044AE3B	Barretos	Brazil	Brazil	20	-18909	Not Applicable	366
TCGA-VR-A8EX-01	11.0611	60	MALE	170	1590	57	19.7232	Esophagus Squamous Cell Carcinoma	Esophagus	Alive	T3	N1	M0	Stage IIIA	0	1590			TUMOR FREE		16	YES	2	Not Available	No	TCGA-VR-A8Q7	2795BADD-5C70-442D-8780-8F458539D506	Barretos	Brazil	Brazil	16	-22149	Not Applicable	1117
TCGA-VR-A8EW-01	19.6252	47	MALE	167	553	69	24.7409	Esophagus Squamous Cell Carcinoma	Esophagus	Dead	T3	NX	M0	Stage IIIC	1	379	Bone	Distant Metastasis	WITH TUMOR		17	NO	Not Available	Not Available	No	TCGA-VR-A8EZ	FD62F7B4-A2DA-4ACD-8A85-8FA8F91521CB	Barretos	Brazil	Brazil	20	-17449	553	Not Available
TCGA-VR-A8EU-01	5.95676	44	FEMALE	165	1025	70	25.7117	Esophagus Squamous Cell Carcinoma	Esophagus	Alive	T3	NX	M0	Stage IIA	0	1025			TUMOR FREE		Not Available	NO	Not Available	Not Available	No	TCGA-VR-A8EY	C305AA0C-430C-4E3F-93AC-E611B32DB30A	Barretos	Brazil	Brazil	20	-16255	Not Applicable	724
TCGA-VR-A8ET-01	41.0314	63	MALE	171	855	60	20.5191	Esophagus Squamous Cell Carcinoma	Esophagus	Dead	T1	N1	M1a	Stage IVA	0	855			WITH TUMOR		23	NO	Not Available	Not Available	No	TCGA-VR-A8EX	0B831729-8C3F-472B-9D76-50BBB4AEAB0E	Barretos	Brazil	Brazil	16	-23226	855	Not Available
TCGA-VR-A8ER-01	20.3366	57	MALE	164	247	48	17.8465	Esophagus Squamous Cell Carcinoma	Esophagus	Dead	T3	N2	M0	Stage IIIB	0	247			WITH TUMOR		27	YES	1	Not Available	No	TCGA-VR-A8EW	71F9F567-3687-4E3F-AD20-AED026A5B7E1	Barretos	Brazil	Brazil	16	-20902	247	Not Available
TCGA-VR-A8EP-01	15.2295	51	MALE	174	557	51	16.845	Esophagus Squamous Cell Carcinoma	Esophagus	Dead	T1	N1	M1	Stage IV	0	557			WITH TUMOR		21	YES	1	No Treatment	No	TCGA-VR-A8EU	B5FA3AC1-0691-4B6A-B6E4-765311B419ED	Barretos	Brazil	Brazil	16	-18711	557	Not Available
TCGA-VR-A8EO-01	26.4279	64	MALE	160	47	66	25.7812	Esophagus Squamous Cell Carcinoma	Esophagus	Dead	T2	NX	M0	Stage IIA	0	47			TUMOR FREE		Not Available	YES	Not Available	Not Available	Unknown	TCGA-VR-A8ET	D064C0BF-ECAC-4069-AEAE-4CC36BC87B38	Barretos	Brazil	Brazil	10	-23517	47	Not Available
TCGA-V5-AASV-01	11.6886	54	MALE	164	378	46	17.1029	Esophagus Squamous Cell Carcinoma	Esophagus	Dead	T4	N1	M0	Stage III	0	378			WITH TUMOR		10	YES	1	Not Available	No	TCGA-VR-A8ER	54E45B43-363A-47A3-B43B-5E41FF589B47	Barretos	Brazil	Brazil	16	-19951	378	Not Available	TCGA-VR-A8ER-D66905;TCGA-VR-A8ER-D66906	E6659E32-6364-40DC-8F77-1777C6CF55D9;1AE75182-0440-4E07-9F08-C6E05724B5E0	Not Available;Not Available	27;27	268;268	103;103	Fluorouracil;Cisplatin	Complete Response;Complete Response	10;10	Not Available;Not Available	Not Available;Not Available	Not Available;Not Available	Not Available;Not Available	Not Applicable;Not Applicable	Not Available;Not Available
TCGA-V5-A7RC-01	15.393	51	MALE	173	824	59	19.7133	Esophagus Squamous Cell Carcinoma	Esophagus	Alive	T3	NX	M0	Stage IIIB	1	242		Locoregional Recurrence	TUMOR FREE		15	NO	Not Available	Not Available	No	TCGA-VR-A8EP	D86EAB07-8CB2-49A8-B00F-2986EFD7EA3B	Barretos	Brazil	Brazil	10	-18942	Not Applicable	474
TCGA-S8-A6BW-01	4.1041	49	MALE	179	785	63	19.6623	Esophagus Squamous Cell Carcinoma	Esophagus	Alive	T3	N0	M0	Stage IIA	0	785			TUMOR FREE		Not Available	YES	5	No Treatment	No	TCGA-VR-A8EO	705F9841-988A-488A-8CDD-3E00BC731E76	Barretos	Brazil	Brazil	20	-18123	Not Applicable	509
TCGA-LN-A9FR-01	10.6257	67	MALE	165	467	55	20.202	Esophagus Squamous Cell Carcinoma	Esophagus	Alive	T3	N0	MX	Stage IIB	1	322	Lung	Distant Metastasis	TUMOR FREE		Not Available	YES	0	Medically Treated	No	TCGA-V5-AASV	89AAB5C2-9761-43BB-9053-EED42EE08969	Durham	United States	United States	30	-24559	Not Applicable	258	TCGA-V5-AASV-D59071;TCGA-V5-AASV-D59074	6D30A8B2-264A-4E6C-8869-8F0FBC017FFD;16B387A7-F3D8-4B34-A3F7-3B869CFF6B50	Not Available;Not Available	30;30	Not Available;Not Available	Not Available;Not Available	carboplatin;paclitaxel	Partial Response;Partial Response	4;4	Not Available;Not Available	Not Available;Not Available	Not Available;Not Available	Not Available;Not Available	Not Applicable;Not Applicable	Not Available;Not Available
TCGA-LN-A9FQ-01	1.72974	55	MALE	171	104	76	25.9909	Esophagus Squamous Cell Carcinoma	Esophagus	Dead	T4	NX	M1	Stage IV	1	88	Liver	Distant Metastasis	WITH TUMOR		20	YES	0	Medically Treated	No	TCGA-V5-A7RC	AAC385C1-42F9-4D9E-B9BF-94CA13EBC5AE	Durham	United States	United States	30	-20439	104	Not Available	TCGA-V5-A7RC-D59062;TCGA-V5-A7RC-D59064	B33CAC32-0CC7-4C57-952C-45F78579C747;904870D3-D3FF-432C-9ED6-A7FD9BA53A9A	Not Available;Not Available	30;30	Not Available;Not Available	Not Available;Not Available	carboplatin;paclitaxel	Clinical Progressive Disease;Clinical Progressive Disease	4;4	Not Available;Not Available	Not Available;Not Available	Not Available;Not Available	Not Available;Not Available	Not Applicable;Not Applicable	Not Available;Not Available
TCGA-LN-A9FP-01	7.52459	51	MALE	177	620	76	24.2587	Esophagus Squamous Cell Carcinoma	Esophagus	Alive	T2	N0	MX	Stage IB	0	620			TUMOR FREE		Not Available	YES	Not Available	Medically Treated	No	TCGA-S8-A6BW	65CEE80A-4C0A-4594-AFCA-D7088F7E5857	Indianapolis	United States	United States	2	-18944	Not Applicable	426
TCGA-LN-A9FO-01	14.6316	57	FEMALE	158	157	59	23.634	Esophagus Squamous Cell Carcinoma	Esophagus	Dead	T3	N2	M0	Stage IIIB	1	99	Liver	Distant Metastasis	WITH TUMOR		18	YES	0	Medically Treated	No	TCGA-Q9-A6FU	07B7DC7B-9407-4F11-9CD9-3B6DF8D1CF6C	Atlanta	United States	United States	30	-21108	157	Not Available
TCGA-LN-A8I1-01	26.2436	70	MALE	172	373	61	20.6193	Esophagus Squamous Cell Carcinoma	Esophagus	Alive	T2	N1	M0	Stage IIB	0	373			TUMOR FREE		Not Available	YES	2	Not Available	No	TCGA-LN-A9FR	CFDC8F4D-A25B-4C63-9832-58444581A505	Not Available	Vietnam	Vietnam	30	-25657	Not Applicable	0	TCGA-LN-A9FR-D69883	C57206BF-9BE4-40E6-889C-85C21131BE8D	Not Available	22	89	23	Capecitabine	Complete Response	1	Not Available	Not Available	Not Available	Not Available	Not Applicable	Not Available
TCGA-LN-A8I0-01	16.2502	62	MALE	172	391	63	21.2953	Esophagus Squamous Cell Carcinoma	Esophagus	Alive	T3	N0	M0	Stage IIA	1	82		Locoregional Recurrence	TUMOR FREE		Not Available	YES	2	Not Available	No	TCGA-LN-A9FQ	37D13493-975C-432C-BD21-65F383FC66C9	Not Available	Vietnam	Vietnam	30	-22717	Not Applicable	0
TCGA-LN-A8HZ-01	12.3096	60	FEMALE	151	366	49	21.4903	Esophagus Squamous Cell Carcinoma	Esophagus	Alive	T2	N0	M0	Stage IIA	1	290		Locoregional Recurrence	TUMOR FREE		Not Available	YES	0	Not Available	No	TCGA-LN-A9FP	981066EC-ECA6-4621-8979-E935279AA1CA	Not Available	Vietnam	Vietnam	30	-22104	Not Applicable	0	TCGA-LN-A9FP-D69783	0A505D7F-02D6-42D9-AD4F-0385A1629A6F	Not Available	19	60	40	Capecitabine	Complete Response	1	Not Available	Not Available	Not Available	Not Available	Not Applicable	Not Available
TCGA-LN-A7HZ-01	16.3294	42	MALE	170	4	65	22.4913	Esophagus Squamous Cell Carcinoma	Esophagus	Alive	T2	N0	M0	Stage IIA	0	4			TUMOR FREE		Not Available	NO	Not Available	Not Available	No	TCGA-LN-A9FO	CAD8BD3A-FFD8-4BAF-9DE6-3AC3A1EB19E1	Not Available	Vietnam	Vietnam	30	-15551	Not Applicable	4
TCGA-LN-A7HY-01	8.18473	67	FEMALE	152	401	61	26.4024	Esophagus Squamous Cell Carcinoma	Esophagus	Alive	T2	N0	M0	Stage IIA	0	401			TUMOR FREE		Not Available	YES	0	Not Available	No	TCGA-LN-A8I1	83762308-4DBA-4870-B90B-64331EBC9BAA	Not Available	Vietnam	Vietnam	30	-24551	Not Applicable	0
TCGA-LN-A7HX-01	2.20816	52	MALE	171	407	65	22.2291	Esophagus Squamous Cell Carcinoma	Esophagus	Alive	T2	N0	M0	Stage IIA	1	57		Locoregional Recurrence	TUMOR FREE		23	YES	1	Not Available	No	TCGA-LN-A8I0	59DA377A-12A6-454A-BE01-886EDA894179	Not Available	Vietnam	Vietnam	30	-19328	Not Applicable	0
TCGA-LN-A7HW-01	8.87264	56	MALE	175	375	63	20.5714	Esophagus Squamous Cell Carcinoma	Esophagus	Alive	T2	N0	M0	Stage IIA	0	375			TUMOR FREE		26	YES	1	Not Available	No	TCGA-LN-A8HZ	B782C157-6B33-4247-83DF-A82DC5E5D432	Not Available	Vietnam	Vietnam	30	-20510	Not Applicable	0	TCGA-LN-A8HZ-D69838;TCGA-LN-A8HZ-D69839	1944BFE0-C79F-4C05-8639-CACD4A5E2561;48980E67-A461-476F-9986-0FB914385E5C	Not Available;Not Available	21;21	86;86	42;42	Capecitabine;Cisplatin	Complete Response;Complete Response	1;1	Not Available;Not Available	Not Available;Not Available	Not Available;Not Available	Not Available;Not Available	Not Applicable;Not Applicable	Not Available;Not Available
TCGA-LN-A7HV-01	15.9668	49	MALE	176	401	62	20.0155	Esophagus Squamous Cell Carcinoma	Esophagus	Alive	T2	N0	M0	Stage IIA	1	117		Locoregional Recurrence	TUMOR FREE		24	YES	1	Not Available	No	TCGA-LN-A7HZ	EF8BEC6F-F594-4076-9F38-157165633EF1	Not Available	Vietnam	Vietnam	7	-17931	Not Applicable	0	TCGA-LN-A7HZ-D69680;TCGA-LN-A7HZ-D69681	8C3A2222-9EF7-4A45-B16F-C0D30BED03B1;02E0C634-0B68-4051-8A0A-9B08BB96A7FA	Not Available;Not Available	15;15	153;153	112;112	Capecitabine;Cisplatin	Complete Response;Complete Response	1;1	Not Available;Not Available	Not Available;Not Available	Not Available;Not Available	Not Available;Not Available	Not Applicable;Not Applicable	Not Available;Not Available
TCGA-LN-A5U7-01	0.939213	50	MALE	176	366	65	20.984	Esophagus Squamous Cell Carcinoma	Esophagus	Alive	T3	N1	M0	Stage III	1	88		Locoregional Recurrence	TUMOR FREE		Not Available	YES	2	Not Available	No	TCGA-LN-A7HY	7A32847F-69BB-4592-8FEB-CFD5D355ADA9	Not Available	Vietnam	Vietnam	7	-18296	Not Applicable	0	TCGA-LN-A7HY-D69676;TCGA-LN-A7HY-D69677	8CB481A8-733E-4BB1-B876-C881EA4FF778;1E417D17-8863-4C5D-A04E-E0976A4AC04A	Not Available;Not Available	15;15	159;159	104;104	Capecitabine;Cisplatin	Complete Response;Complete Response	1;1	Not Available;Not Available	Not Available;Not Available	Not Available;Not Available	Not Available;Not Available	Not Applicable;Not Applicable	Not Available;Not Available
TCGA-LN-A5U6-01	6.70379	72	MALE	172	372	67	22.6474	Esophagus Squamous Cell Carcinoma	Esophagus	Alive	T2	N0	M0	Stage IIA	0	372			TUMOR FREE		23	YES	1	Not Available	No	TCGA-LN-A7HX	8C4F5492-3567-4E12-8607-2CD65FAB9BAA	Not Available	Vietnam	Vietnam	7	-26517	Not Applicable	0	TCGA-LN-A7HX-D69777	A5C7FCB2-6283-45B0-8211-B655189BA95C	Not Available	19	142	107	Capecitabine	Complete Response	1	Not Available	Not Available	Not Available	Not Available	Not Applicable	Not Available
TCGA-LN-A5U5-01	7.78703	59	MALE	176	365	69	22.2753	Esophagus Squamous Cell Carcinoma	Esophagus	Alive	T2	N0	M0	Stage IIA	1	97		Locoregional Recurrence	TUMOR FREE		20	YES	2	Not Available	No	TCGA-LN-A7HW	95858EA9-F71B-48D4-AA15-7DFDF21CA9E7	Not Available	Vietnam	Vietnam	7	-21840	Not Applicable	0
TCGA-LN-A4MQ-01	16.5739	58	MALE	174	320	72	23.7812	Esophagus Squamous Cell Carcinoma	Esophagus	Alive	T2	N0	M0	Stage IIA	0	320			TUMOR FREE		28	YES	2	Not Available	No	TCGA-LN-A7HV	2C792B77-1BF1-42F7-BD94-73C6474C6C7D	Not Available	Vietnam	Vietnam	3	-21462	Not Applicable	0	TCGA-LN-A7HV-D69898	059AFB6F-503F-4313-B557-B7B8C0CF56EC	Not Available	22	71	36	Capecitabine	Complete Response	1	Not Available	Not Available	Not Available	Not Available	Not Applicable	Not Available
TCGA-LN-A4A9-01	27.6768	46	MALE	169	768	53	18.5568	Esophagus Squamous Cell Carcinoma	Esophagus	Alive	T2	N0	M0	Stage IIA	1	535		Locoregional Recurrence	TUMOR FREE		23	YES	1	Not Available	No	TCGA-LN-A5U7	D67330EE-1791-4F5A-8996-8687A2D5CCCB	Not Available	Vietnam	Vietnam	3	-16928	Not Applicable	36	TCGA-LN-A5U7-D69668;TCGA-LN-A5U7-D69669;TCGA-LN-A5U7-D69670	7B6162E8-8C26-4460-89F4-1EC4009B3868;358177BD-A85B-419D-9696-CFCA70B8D9D7;F185C559-8658-4847-8150-59A54FCC5126	Not Available;Not Available;Not Available	15;15;15	693;693;693	537;537;537	docetaxel;oxaliplatin;fluorouracil	Complete Response;Complete Response;Complete Response	1;1;1	Not Available;Not Available;Not Available	Not Available;Not Available;Not Available	Not Available;Not Available;Not Available	Not Available;Not Available;Not Available	Not Applicable;Not Applicable;Not Applicable	Not Available;Not Available;Not Available
TCGA-LN-A4A8-01	12.386	54	MALE	172	375	60	20.2812	Esophagus Squamous Cell Carcinoma	Esophagus	Alive	T2	N1	M0	Stage IIB	0	375			TUMOR FREE		30	YES	1	Not Available	No	TCGA-LN-A5U6	4E7F0FFF-7B17-4DA9-95EA-F68797C427F5	Not Available	Vietnam	Vietnam	3	-19840	Not Applicable	6	TCGA-LN-A5U6-D69886	75D95AE8-B5A9-4859-8B2A-FC99AEC995C1	Not Available	22	92	41	Capecitabine	Complete Response	1	Not Available	Not Available	Not Available	Not Available	Not Applicable	Not Available
TCGA-LN-A4A5-01	9.06679	57	MALE	164	136	47	17.4747	Esophagus Squamous Cell Carcinoma	Esophagus	Dead	T3	N1	M1	Stage IV	1				WITH TUMOR		Not Available	YES	1	Not Available	No	TCGA-LN-A5U5	656E3C14-1FC6-473A-813E-719753E7B408	Not Available	Vietnam	Vietnam	22	-20993	Not Applicable	5
TCGA-LN-A4A4-01	3.52216	57	MALE	162	402	59	22.4813	Esophagus Squamous Cell Carcinoma	Esophagus	Alive	T2	N0	M0	Stage IIA	1	226		Locoregional Recurrence	TUMOR FREE		Not Available	YES	2	Not Available	Not Available	TCGA-LN-A4MR	CC14603B-E32C-43F3-8218-B6ED7EE2EC18	Not Available	Vietnam	Vietnam	13	-21142	Not Applicable	2	TCGA-LN-A4MR-D69665;TCGA-LN-A4MR-D69666	28FA5AB8-E14D-407B-BD3D-3A1D5B97AB4C;2AF77EAA-81F8-487E-ABA9-61CADBECFC21	Not Available;Not Available	15;15	270;270	237;237	Capecitabine;Cisplatin	Complete Response;Complete Response	1;1	Not Available;Not Available	Not Available;Not Available	Not Available;Not Available	Not Available;Not Available	Not Applicable;Not Applicable	Not Available;Not Available
TCGA-LN-A4A3-01	54.5023	46	MALE	168	375	56	19.8413	Esophagus Squamous Cell Carcinoma	Esophagus	Alive	T3	N1	M0	Stage III	1	25		Locoregional Recurrence	TUMOR FREE		Not Available	NO	Not Available	Not Available	Not Available	TCGA-LN-A4MQ	33C0199A-BE0C-46D1-BB1E-889BFAEDF20B	Not Available	Vietnam	Vietnam	13	-16990	Not Applicable	3	TCGA-LN-A4MQ-D69661;TCGA-LN-A4MQ-D69662	6C1B27CD-13AE-4394-B947-607885AE6F10;05E7622B-7044-4D47-8969-3164E6E7BECF	Not Available;Not Available	15;15	136;136	102;102	Capecitabine;Cisplatin	Complete Response;Complete Response	1;1	Not Available;Not Available	Not Available;Not Available	Not Available;Not Available	Not Available;Not Available	Not Applicable;Not Applicable	Not Available;Not Available
TCGA-LN-A4A1-01	13.1518	58	MALE	178	351	72	22.7244	Esophagus Squamous Cell Carcinoma	Esophagus	Dead	T2	N0	M0	Stage IIA	1	274		Locoregional Recurrence	TUMOR FREE		38	YES	2	Not Available	Not Available	TCGA-LN-A4A9	C965A778-8696-47DB-A7C7-8B9F75417CBD	Not Available	Vietnam	Vietnam	12	-21217	Not Applicable	2
TCGA-LN-A49Y-01	16.1772	52	MALE	175	472	68	22.2041	Esophagus Squamous Cell Carcinoma	Esophagus	Alive	T2	N0	M0	Stage IIA	1	250		Locoregional Recurrence	TUMOR FREE		Not Available	YES	2	Not Available	Not Available	TCGA-LN-A4A8	AA364B98-0097-43A4-976D-742FAA0276DF	Not Available	Vietnam	Vietnam	12	-19046	Not Applicable	2	TCGA-LN-A4A8-D70195;TCGA-LN-A4A8-D70197;TCGA-LN-A4A8-D70199;TCGA-LN-A4A8-D70200	F04BCFD5-B557-4487-BE4B-3B9B15F23FBE;EDC1D146-5DD9-4CE0-BED9-6E523AFDDC1A;5DB61336-2915-4F46-B4FA-0FC68E09A694;F40942C3-C5B9-4FE6-B163-5CB4FF67BC24	Not Available;Not Available;Not Available;Not Available	30;30;30;30	432;432;432;432	276;276;276;276	Docetaxel;oxaliplatin;5-Flourouracil;Cisplatin	Complete Response;Complete Response;Complete Response;Complete Response	1;1;1;1	Not Available;Not Available;Not Available;Not Available	Not Available;Not Available;Not Available;Not Available	Not Available;Not Available;Not Available;Not Available	Not Available;Not Available;Not Available;Not Available	Not Applicable;Not Applicable;Not Applicable;Not Applicable	Not Available;Not Available;Not Available;Not Available
TCGA-LN-A49X-01	18.7464	65	MALE	176	391	72	23.2438	Esophagus Squamous Cell Carcinoma	Esophagus	Alive	T2	N0	M0	Stage II	1	158		Locoregional Recurrence	TUMOR FREE		25	YES	2	Not Available	Not Available	TCGA-LN-A4A6	FFCFA005-A04F-458E-9D1D-86143DD823E5	Not Available	Vietnam	Vietnam	12	-24011	Not Applicable	3	TCGA-LN-A4A6-D69903	3F60AB24-CC23-4921-8A81-153C78762330	Not Available	22	96	69	Capecitabine	Complete Response	1	Not Available	Not Available	Not Available	Not Available	Not Applicable	Not Available
TCGA-LN-A49W-01	19.2579	49	MALE	175	681	68	22.2041	Esophagus Squamous Cell Carcinoma	Esophagus	Dead	T2	N0	M0	Stage IIA	1	224		Locoregional Recurrence	TUMOR FREE		Not Available	YES	2	Not Available	Not Available	TCGA-LN-A4A5	5080E9D1-D1E0-4CE7-A4BA-9935DD362263	Not Available	Vietnam	Vietnam	12	-18160	Not Applicable	3
TCGA-LN-A49U-01	1.70529	36	MALE	175	383	62	20.2449	Esophagus Squamous Cell Carcinoma	Esophagus	Alive	T3	N1	M0	Stage III	0	383			TUMOR FREE		Not Available	YES	1	Not Available	Not Available	TCGA-LN-A4A4	E89D7900-915D-4936-B1B2-CAC3670EA2F4	Not Available	Vietnam	Vietnam	12	-13419	Not Applicable	3
TCGA-LN-A49S-01	16.0471	61	MALE	172	388	63	21.2953	Esophagus Squamous Cell Carcinoma	Esophagus	Alive	T3	N1	M0	Stage III	0	388			TUMOR FREE		26	NO	Not Available	Not Available	Not Available	TCGA-LN-A4A3	3C0BB5E2-AD33-4D91-A31E-2A18F1C94D2D	Not Available	Vietnam	Vietnam	12	-22313	Not Applicable	2	TCGA-LN-A4A3-D69653;TCGA-LN-A4A3-D69654	3ED36C66-2912-495B-84F6-5E38970737BC;4BE0EDB2-9C2D-4EDA-BB4A-A154DCC7DCC9	Not Available;Not Available	15;15	74;74	39;39	Capecitabine;Cisplatin	Clinical Progressive Disease;Clinical Progressive Disease	1;1	Not Available;Not Available	Not Available;Not Available	Not Available;Not Available	Not Available;Not Available	Not Applicable;Not Applicable	Not Available;Not Available
TCGA-LN-A49P-01	28.3386	57	MALE	165	380	58	21.3039	Esophagus Squamous Cell Carcinoma	Esophagus	Alive	T3	N0	M0	Stage IIA	0	380			TUMOR FREE		Not Available	YES	2	Not Available	Not Available	TCGA-LN-A4A2	A91C3F09-5F48-4B54-B669-C768F9FE9682	Not Available	Vietnam	Vietnam	12	-21122	Not Applicable	4	TCGA-LN-A4A2-D69649;TCGA-LN-A4A2-D69650	685CADCB-A978-4A6E-845F-30426B0B232A;3E7431F5-B6A0-4D2D-93C4-1FF18EDF660C	Not Available;Not Available	15;15	83;83	47;47	Capecitabine;Cisplatin	Complete Response;Complete Response	1;1	Not Available;Not Available	Not Available;Not Available	Not Available;Not Available	Not Available;Not Available	Not Applicable;Not Applicable	Not Available;Not Available
TCGA-LN-A49O-01	8.90062	60	MALE	172	383	65	21.9713	Esophagus Squamous Cell Carcinoma	Esophagus	Alive	T3	N0	M0	Stage IIA	1	205		Locoregional Recurrence	TUMOR FREE		Not Available	YES	2	Not Available	Not Available	TCGA-LN-A4A1	3C1F8B73-BAD7-4649-B08E-C7AFC647EDF3	Not Available	Vietnam	Vietnam	12	-21954	Not Applicable	0	TCGA-LN-A4A1-D69644;TCGA-LN-A4A1-D69645	C420323D-84B3-43E2-801D-BBFC4DFBD484;AEAF4E45-A9B9-4AA9-AF41-B4FB0212787B	Not Available;Not Available	15;15	236;236	200;200	Cisplatin;Capecitabine	Clinical Progressive Disease;Clinical Progressive Disease	1;1	Not Available;Not Available	Not Available;Not Available	Not Available;Not Available	Not Available;Not Available	Not Applicable;Not Applicable	Not Available;Not Available
TCGA-LN-A49M-01	7.36498	77	MALE	168	379	57	20.1956	Esophagus Squamous Cell Carcinoma	Esophagus	Alive	T3	N0	M0	Stage IIA	1	90		Locoregional Recurrence	TUMOR FREE		Not Available	YES	2	Not Available	Not Available	TCGA-LN-A49Y	87FABA0E-28E7-4A7E-A7E1-12582EC68FAC	Not Available	Vietnam	Vietnam	12	-28125	Not Applicable	2	TCGA-LN-A49Y-D69634	17A7C506-8510-4D03-BE5F-4F287B59F6AF	Not Available	15	126	92	Capecitabine	Clinical Progressive Disease	1	Not Available	Not Available	Not Available	Not Available	Not Applicable	Not Available
TCGA-L7-A56G-01	4.29504	44	MALE	Not Available	384	Not Available		Esophagus Squamous Cell Carcinoma	Esophagus	Alive	T3	N0	M0	Stage IIA	0	384			TUMOR FREE		Not Available	NO	Not Available	Not Available	Not Available	TCGA-LN-A49X	B05AEFC4-2D61-44B6-9451-E660D10D8A79	Not Available	Vietnam	Vietnam	12	-16154	Not Applicable	3
TCGA-L5-A8NQ-01	3.80456	73	MALE	162	403	61	23.2434	Esophagus Squamous Cell Carcinoma	Esophagus	Alive	T3	N1	M0	Stage III	0	403			TUMOR FREE		33	YES	Not Available	Not Available	Not Available	TCGA-LN-A49W	DAF211F2-941E-4244-8CF5-D31492269443	Not Available	Vietnam	Vietnam	12	-26910	Not Applicable	2	TCGA-LN-A49W-D69629;TCGA-LN-A49W-D69630	64345F5E-7C7A-428A-A92A-1446630921BF;988835DC-2BCE-4CD5-A94A-2E39F8E384C4	Not Available;Not Available	15;15	82;82	53;53	Capecitabine;Cisplatin	Complete Response;Complete Response	1;1	Not Available;Not Available	Not Available;Not Available	Not Available;Not Available	Not Available;Not Available	Not Applicable;Not Applicable	Not Available;Not Available
TCGA-L5-A8NK-01	0	49	MALE	173	383	62	20.7157	Esophagus Squamous Cell Carcinoma	Esophagus	Alive	T3	N0	M0	Stage IIA	0	383			TUMOR FREE		33	YES	1	Not Available	Not Available	TCGA-LN-A49V	0AB29DE2-EB9E-4A25-99DE-5F543CFBDB53	Not Available	Vietnam	Vietnam	12	-17922	Not Applicable	3	TCGA-LN-A49V-D69625;TCGA-LN-A49V-D69626	ADFC1845-2363-4CA5-B17F-2CCFD0FB9953;22EB5B33-D695-463A-9748-17FA0F76CD7C	Not Available;Not Available	15;15	65;65	25;25	Capecitabine;Cisplatin	Complete Response;Complete Response	1;1	Not Available;Not Available	Not Available;Not Available	Not Available;Not Available	Not Available;Not Available	Not Applicable;Not Applicable	Not Available;Not Available
TCGA-L5-A88Z-01	55.889	62	MALE	178	467	64	20.1995	Esophagus Squamous Cell Carcinoma	Esophagus	Alive	T3	N0	M0	Stage IIA	0	467			TUMOR FREE		22	YES	1	Not Available	Not Available	TCGA-LN-A49U	931A50FF-3149-4C4A-9456-45ED3A9DD457	Not Available	Vietnam	Vietnam	12	-22969	Not Applicable	2	TCGA-LN-A49U-D69907;TCGA-LN-A49U-D69908	D4BB93D8-1AAD-4728-956C-E75DA9940D01;00004F7A-1A2B-4089-B9A8-1129BDE9255F	Not Available;Not Available	22;22	69;69	35;35	Capecitabine;Cisplatin	Complete Response;Complete Response	1;1	Not Available;Not Available	Not Available;Not Available	Not Available;Not Available	Not Available;Not Available	Not Applicable;Not Applicable	Not Available;Not Available
TCGA-L5-A88W-01	39.9909	59	MALE	173	400	63	21.0498	Esophagus Squamous Cell Carcinoma	Esophagus	Alive	T3	N0	M0	Stage IIA	1	49		Locoregional Recurrence	TUMOR FREE		19	NO	Not Available	Not Available	Not Available	TCGA-LN-A49S	E9F82800-647A-4D61-BD1F-2C17C4CCAFBA	Not Available	Vietnam	Vietnam	12	-21865	Not Applicable	4
TCGA-L5-A88S-01	15.5961	46	MALE	175	407	62	20.2449	Esophagus Squamous Cell Carcinoma	Esophagus	Alive	T3	N1	M0	Stage III	0	407			TUMOR FREE		26	NO	Not Available	Not Available	Not Available	TCGA-LN-A49R	4C9FB311-0860-4A04-A2F6-79558AC1D98F	Not Available	Vietnam	Vietnam	12	-17109	Not Applicable	3	TCGA-LN-A49R-D69773;TCGA-LN-A49R-D69774	6F71747B-3A81-40B6-903E-ADB362F6907B;F418ED67-D0A5-4AFB-86AF-1F718E4E75B7	Not Available;Not Available	19;19	194;194	143;143	Capecitabine;Cisplatin	Complete Response;Complete Response	1;1	Not Available;Not Available	Not Available;Not Available	Not Available;Not Available	Not Available;Not Available	Not Applicable;Not Applicable	Not Available;Not Available
TCGA-L5-A4OM-01	12.6283	71	MALE	175	375	62	20.2449	Esophagus Squamous Cell Carcinoma	Esophagus	Alive	T3	N0	M0	Stage IIA	1	320		Locoregional Recurrence	TUMOR FREE		31	YES	Not Available	Not Available	Not Available	TCGA-LN-A49P	B64A5F5A-5913-432E-9D08-0FF67A8C6B64	Not Available	Vietnam	Vietnam	12	-26189	Not Applicable	0
TCGA-L5-A43J-01	14.3469	47	MALE	158	408	57	22.8329	Esophagus Squamous Cell Carcinoma	Esophagus	Alive	T3	N0	M0	Stage IIA	1	193		Locoregional Recurrence	TUMOR FREE		27	YES	1	Not Available	Not Available	TCGA-LN-A49O	3DF1B9DB-D900-47D2-839D-3900829CB2A9	Not Available	Vietnam	Vietnam	12	-17237	Not Applicable	10	TCGA-LN-A49O-D69620	0C5C73B3-0BE2-4C92-9240-8E61CFF2D1CB	Not Available	15	104	76	Capecitabine	Clinical Progressive Disease	1	Not Available	Not Available	Not Available	Not Available	Not Applicable	Not Available
TCGA-KH-A6WC-01	8.93997	50	MALE	168	378	54	19.1327	Esophagus Squamous Cell Carcinoma	Esophagus	Alive	T2	N1	M0	Stage IIB	0	378			TUMOR FREE		Not Available	NO	Not Available	Not Available	Not Available	TCGA-LN-A49N	AE404398-6544-4F3A-8830-44A4A227F8D5	Not Available	Vietnam	Vietnam	12	-18503	Not Applicable	2
TCGA-JY-A93F-01	43.5792	62	MALE	168	385	57	20.1956	Esophagus Squamous Cell Carcinoma	Esophagus	Alive	T2	N0	M0	Stage IIA	0	385			TUMOR FREE		Not Available	NO	Not Available	Not Available	Not Available	TCGA-LN-A49M	B3E248B5-5D40-495C-BD10-90ECF0ED6A95	Not Available	Vietnam	Vietnam	12	-22933	Not Applicable	5	TCGA-LN-A49M-D69770	303D23A3-7833-4E58-8163-EC3A30BB2D5C	Not Available	19	136	95	Capecitabine	Complete Response	1	Not Available	Not Available	Not Available	Not Available	Not Applicable	Not Available
TCGA-JY-A6FG-01	20.2691	44	MALE	167	153	62	22.231	Esophagus Squamous Cell Carcinoma	Esophagus	Alive	T2	N0	M0	Stage IIA	0	153			TUMOR FREE		Not Available	NO	Not Available	Not Available	Not Available	TCGA-LN-A49L	AD29744C-A09D-463A-84B5-63CFEB7FF786	Not Available	Vietnam	Vietnam	12	-16164	Not Applicable	2	TCGA-LN-A49L-D58090;TCGA-LN-A49L-D58091;TCGA-LN-A49L-D58092	13D458A1-3D1E-4F03-B0EB-32BD8E17EE52;DDC7B980-659E-4F6E-A0AF-E2F1275517F2;AD6E03C0-696A-44A3-ABA3-E38FA4CCB276	Not Available;Not Available;Not Available	31;31;31	Not Available;Not Available;Not Available	97;97;97	paclitaxel;Cisplatin;Capecitabine	Not Applicable;Not Applicable;Not Applicable	3;3;3	Not Available;Not Available;Not Available	Not Available;Not Available;Not Available	Not Available;Not Available;Not Available	Not Available;Not Available;Not Available	Not Applicable;Not Applicable;Not Applicable	Not Available;Not Available;Not Available
TCGA-JY-A6FE-01	38.486	66	MALE	160	180	57	22.2656	Esophagus Squamous Cell Carcinoma	Esophagus	Dead	T3	N0	M0	Stage IIA	0	180			TUMOR FREE		Not Available	NO	Not Available	Not Available	Not Available	TCGA-LN-A49K	0F06153A-0F28-4A7E-9E81-1E0B3F4412AB	Not Available	Vietnam	Vietnam	11	-24379	Not Applicable	2
TCGA-JY-A6FD-01	17.1912	65	MALE	170	330	91	31.4879	Esophagus Squamous Cell Carcinoma	Esophagus	Dead	T2	NX	M0		1	270	Lung	Distant Metastasis	Not Available		Not Available	YES	Not Available	Medically Treated	No	TCGA-L7-A56G	70C5CE85-4022-46C0-8BD0-F5E9009DDF41	Newark	United States	United States	26	-24106	Not Applicable	245	TCGA-L7-A56G-D51524;TCGA-L7-A56G-D51525	D78F3240-B568-4ADB-A1F3-A64CB8B9F4A6;444BB0FB-489A-480C-8638-08FF3F1A64D3	Not Available;Not Available	20;20	77;77	49;49	Cisplatin;Paclitaxel	Stable Disease;Stable Disease	11;11	Not Available;Not Available	Not Available;Not Available	Not Available;Not Available	Not Available;Not Available	Not Applicable;Not Applicable	Not Available;Not Available
TCGA-JY-A6FA-01	6.00892	71	MALE	178	650	87	27.4587	Esophagus Squamous Cell Carcinoma	Esophagus	Dead	T2	N0	M0	Stage IIA	1	337		Locoregional Recurrence	WITH TUMOR		19	YES	8	Unknown	No	TCGA-L5-A8NQ	19F61A54-2DB5-4E2D-8572-F294D7A41486	ann arbor	Not Available	United States	10	-26250	650	Not Available
TCGA-IG-A97I-01	13.1343	84	FEMALE	161	412	67	25.8478	Esophagus Squamous Cell Carcinoma	Esophagus	Alive	T3	N0	M0	Stage IIA	1	325		Locoregional Recurrence	WITH TUMOR		19	YES	Not Available	Medically Treated	No	TCGA-L5-A8NK	5111B51D-0C7A-4B3A-847E-200B0B3EE2C4	ann arbor	Not Available	United States	10	-30719	Not Applicable	412
TCGA-IG-A97H-01	46.6616	70	FEMALE	163	225	66	24.841	Esophagus Squamous Cell Carcinoma	Esophagus	Alive	T1	N1	M0	Stage IIA	0	225			TUMOR FREE		Not Available	YES	0	Medically Treated	No	TCGA-L5-A88Z	4D4E15D1-5D54-4EE3-808F-0B28DFC77871	ann arbor	Not Available	United States	28	-25890	Not Applicable	225
TCGA-IG-A8O2-01	6.98292	67	MALE	182	764	80	24.1517	Esophagus Squamous Cell Carcinoma	Esophagus	Dead	T3	N0	MX	Stage IIA	1	315	Liver	Distant Metastasis	WITH TUMOR		Not Available	YES	2	Not Available	No	TCGA-L5-A88W	BF3074E6-8780-490E-A8C3-4237C19CA877	ann arbor	Not Available	United States	28	-24716	764	Not Available	TCGA-L5-A88W-D56120;TCGA-L5-A88W-D56122;TCGA-L5-A88W-D56123	1F0FCD8A-1BE9-45BF-B42C-C071A25479FB;CA9FC534-0B42-4BEE-9600-2EA5F18738AC;19D9E444-D2FE-491A-A2A3-4DD27F6AD1BB	Not Available;Not Available;Not Available	28;28;28	225;138;225	105;105;169	carboplatin;Taxol;gemcitabine	Clinical Progressive Disease;Clinical Progressive Disease;Partial Response	1;1;1	Not Available;Not Available;Not Available	Not Available;Not Available;Not Available	Not Available;Not Available;Not Available	Not Available;Not Available;Not Available	Not Applicable;Not Applicable;Not Applicable	Not Available;Not Available;Not Available
TCGA-IG-A6QS-01	11.4903	84	MALE	183	471	77	22.9926	Esophagus Squamous Cell Carcinoma	Esophagus	Alive	T3	N0	MX	Stage IB	0	471			TUMOR FREE		25	NO	Not Available	Medically Treated	No	TCGA-L5-A88S	25EB6A8A-5BD9-480D-BAAB-6113E1B3BE51	ann arbor	Not Available	United States	28	-30954	Not Applicable	211
TCGA-IG-A625-01	3.56814	54	FEMALE	Not Available	1458	69		Esophagus Squamous Cell Carcinoma	Esophagus	Dead	T1	N0		Stage IA	0	1458			TUMOR FREE		Not Available	YES	1	Not Available	Not Available	TCGA-L5-A4OM	1A578AE7-5C0B-48EF-8BAF-7189DF703A93	Ann arbor	Not Available	United States	12	-19845	Not Applicable	124
TCGA-IG-A5S3-01	0.792004	90	MALE	169	0	61	21.3578	Esophagus Squamous Cell Carcinoma	Esophagus	Dead	T3	N0	MX	Stage IIB	1		Liver	Distant Metastasis	WITH TUMOR		21	YES	3	Not Available	No	TCGA-L5-A43J	209E2E16-CB88-4A8F-9CDB-10E152CAA26C	Ann Arbor	Not Available	United States	17	-32872	0	Not Available
TCGA-IG-A5B8-01	25.8389	75	MALE	175	9	69	22.5306	Esophagus Squamous Cell Carcinoma	Esophagus	Dead	T3	N1	M0	Stage III	1				WITH TUMOR		15	YES	6	Unknown	No	TCGA-L5-A43H	06CA7FC4-4AE0-47D5-9E83-F92BA42A957B	Ann Arbor	Not Available	United States	17	-27592	9	Not Available
TCGA-IG-A51D-01	1.88297	82	MALE	165	191	72	26.4463	Esophagus Squamous Cell Carcinoma	Esophagus	Alive	T1	N0	M0	Stage IA	0	191			TUMOR FREE		Not Available	YES	Not Available	Not Available	No	TCGA-KH-A6WC	EF573329-9659-4106-B391-9A33E1C732C4	New York	United States	United States	26	-30167	Not Applicable	189	TCGA-KH-A6WC-D51972	7D11BF69-C219-41B7-89BB-83886B315C81	Not Available	26	Not Available	53	Not Available	Complete Response	11	Not Available	Not Available	Not Available	Not Available	Not Applicable	Not Available
TCGA-IG-A50L-01	10.7591	58	FEMALE	165	731	73	26.8136	Esophagus Squamous Cell Carcinoma	Esophagus	Alive	T2	N0	M0	Stage IB	0	731			TUMOR FREE		Not Available	YES	0	Not Available	No	TCGA-JY-A93F	A6BBFC3C-BD42-47F8-AF01-99FA821EA176	Toronto	Not Available	Canada	20	-21257	Not Applicable	535
TCGA-IG-A4P3-01	22.7796	50	MALE	173	1263	110	36.7537	Esophagus Squamous Cell Carcinoma	Esophagus	Dead	T3	N1	M0	Stage III	0	1263			TUMOR FREE		25	YES	4	Not Available	No	TCGA-JY-A6FG	517738F6-BA1C-43B0-8D68-81A7C34118EA	Toronto	Not Available	Canada	16	-18348	1263	Not Available
TCGA-IG-A3YC-01	31.6733	49	MALE	176	112	62	20.0155	Esophagus Squamous Cell Carcinoma	Esophagus	Dead	T3	N1	M0	Stage III	1	55	Other, specify	Distant Metastasis	WITH TUMOR		20	YES	1	Not Available	No	TCGA-JY-A6FE	26E7F083-A91B-4C04-84FE-D43BE9722B18	Toronto	Not Available	Canada	16	-18105	112	Not Available
TCGA-IG-A3YB-01	3.08938	51	FEMALE	152	2069	65	28.1337	Esophagus Squamous Cell Carcinoma	Esophagus	Alive	T3	N0	M0	Stage IIA	0	2069			TUMOR FREE		Not Available	YES	0	Not Available	No	TCGA-JY-A6FD	0396743B-98A6-4AD5-AA13-1B9B23E5B9F9	Toronto	Not Available	Canada	16	-18808	Not Applicable	1638
TCGA-IG-A3YA-01	29.8445	51	MALE	174	1361	64	21.1389	Esophagus Squamous Cell Carcinoma	Esophagus	Dead	T2	N1	M0	Stage IIB	1	477	Lung	Distant Metastasis	WITH TUMOR		16	YES	14	Medically Treated	No	TCGA-JY-A6FA	3633AEAB-A763-438F-AD03-1B4AC8B3A621	Toronto	Not Available	Canada	16	-18978	1361	Not Available	TCGA-JY-A6FA-D53197;TCGA-JY-A6FA-D59866;TCGA-JY-A6FA-D59867	D3A65367-ED00-46D2-8210-CFEB2F3FFBD5;68C0E85B-FABA-4715-B310-B69F49953D9B;D1A15DED-F289-46ED-9F35-2D272C6D1F1C	Not Available;Not Available;Not Available	16;23;23	271;271;271	152;152;152	Epirubicin;Cisplatin;5 FU	Complete Response;Complete Response;Partial Response	12;5;5	Not Available;Not Available;Not Available	Not Available;Not Available;Not Available	Not Available;Not Available;Not Available	Not Available;Not Available;Not Available	Not Applicable;Not Applicable;Not Applicable	Not Available;Not Available;Not Available
TCGA-IG-A3QL-01	5.27269	58	MALE	174	370	62	20.4783	Esophagus Squamous Cell Carcinoma	Esophagus	Alive	T2	N0	M0	Stage IIA	0	370			TUMOR FREE		Not Available	NO	Not Available	Not Available	No	TCGA-IG-A97I	7AA71C68-4205-4745-838B-0D00BD49A501	Lviv	Ukraine	Ukraine	18	-21271	Not Applicable	-4
TCGA-IG-A3I8-01	7.54491	36	MALE	170	441	59	20.4152	Esophagus Squamous Cell Carcinoma	Esophagus	Alive	T3	NX	M0	Stage IIA	0	441			TUMOR FREE		16	YES	1	Not Available	Unknown	TCGA-IG-A97H	5E491131-B567-4E96-A2D3-69CE16CAEC50	Hanoi	Vietnam	Vietnam	18	-13166	Not Applicable	13
		58
[truncated: 135 more columns]
